# Supplementary material for: Meaning in life, positive cognition, and learning motivation: A mediational analysis among Chinese college students
Source: PLoS One. 2025 Sep 12;20(9):e0330447. doi: 10.1371/journal.pone.0330447 (PMC12431252; doi:10.1371/journal.pone.0330447)
Supplement: S1 Appendix — (XLSX) [file pone.0330447.s001.xlsx]

## Sheet: 导出筛选结果
序号	所用时间	来源	来源详情	来自IP	3、您的性别：（男=1，女=0）	4、您的年龄是？	5、您的家庭所在地？（城市=1，农村=0）	6、请问您是否是独生子女？（是=1，否=0）	7、我正在寻觅我人生的一个目的或使命。	8、我的生活没有明确的目的。	9、我正在寻找自己的生活的意义。	10、我明白自己的生活的意义。	11、我正在寻觅让我感觉自己生活饶有意义的东西。	12、我总在尝试找寻自己生活的目的。	13、我的生活有一个清晰的方向。	14、我知道什么东西能使自己的生活有意义。	15、我已经发现一个让自己满意的生活目的。	16、当我圆满完成一件学习任务时，即使没有人知道，我也会觉得很有成就感	17、为了在专业上有所发展，不管学习有多困难，只要我认为值得去做，我都会尽力去做	18、我追求高学历，不是为了光宗耀祖，而是因为自己对知识有兴趣	19、学习的时候，我总是尽力去学，是为了证明我的能力	20、我认为学好专业课很重要	21、我对专业知识很感兴趣	22、我好好学习是为了充实自己，提高自身能力	23、我认为通过学习可以不断获得新知识，提高自身素质	24、在求学期间，我常为达到父母所期望的成绩标准而加倍努力	25、我认为好好学习是能过上舒适生活的一种手段	26、社会上一般人认为对择业有价值的东西如考证、考英语六级，我都努力去获得	27、我学习的主要目标，是为了得到别人的赞赏	28、为了能考试过关，拿到毕业文凭，我不得不学习	29、只有努力学习，获得好成绩，才有资本获得一份好工作	30、我认为学好专业知识对以后择业有很大帮助	31、为了报答父母，让父母过得更好，我要努力学习	32、我像其他人一样注意好的事物	33、我特别关注生活带给我的很多细微的快乐	34、我注意那些让我感觉鼓舞的事情	35、在我的生命中有很多我喜欢的事情	36、我特别关注我的家人和朋友表扬我的个性特点	37、我关注我性格中好的部分	38、对我来说，记住他人好的事情是很重要的	39、我希望自己能在很多方面得到改善	40、不管是谁在笑，我注意的是高兴的面孔	41、我注意并关注所有事情都进展顺利的时刻	42、我特别注意我做得成功的那些事情	43、我能容易地看到我参与的所有活动中有趣的一面
1	203秒	微信	N/A	113.204.149.6(重庆-重庆)	1	23	0	0	5	6	5	5	6	4	5	5	4	4	3	4	2	4	4	4	4	4	4	4	2	2	4	4	4	4	4	4	4	4	4	4	4	4	4	4	4
2	195秒	微信	N/A	106.84.237.223(重庆-重庆)	1	24	0	0	7	7	7	7	7	7	7	7	7	5	5	5	5	5	5	5	5	5	5	5	1	3	3	5	3	5	5	5	5	3	5	5	5	5	5	5	5
3	192秒	微信	N/A	106.88.223.82(重庆-重庆)	1	32	0	0	7	6	6	6	6	6	6	6	6	4	4	4	4	4	4	4	4	4	5	4	2	5	5	5	5	4	4	4	4	3	3	3	3	2	4	3	3
4	131秒	微信	N/A	123.147.236.158(重庆-重庆)	1	21	1	0	3	2	3	2	6	6	1	2	2	4	1	1	5	4	3	2	4	2	5	5	5	5	5	5	3	3	4	4	2	4	2	1	5	2	5	5	4
5	260秒	微信	N/A	113.204.149.7(重庆-重庆)	1	19	1	0	6	6	6	5	6	6	5	6	6	4	4	4	5	4	4	5	5	2	3	4	2	4	2	4	3	4	4	5	4	4	4	5	4	4	4	4	4
6	107秒	微信	N/A	202.202.232.41(重庆-重庆)	1	23	1	1	6	6	6	6	6	6	5	5	6	4	2	2	2	4	4	3	3	4	4	4	4	5	4	4	4	2	2	3	4	5	4	4	4	3	4	4	4
7	1525秒	微信	N/A	106.84.168.105(重庆-重庆)	1	23	0	0	6	7	7	6	6	6	6	7	6	5	4	4	4	4	4	5	5	4	4	2	2	2	4	4	4	4	5	4	4	4	4	4	4	4	4	4	4
8	190秒	微信	N/A	123.147.245.132(重庆-重庆)	1	28	1	1	7	7	7	6	7	5	7	7	7	4	4	3	5	5	3	5	5	3	5	5	5	5	5	3	4	5	5	4	5	5	4	3	5	4	5	5	5
9	181秒	微信	N/A	113.251.0.19(重庆-重庆)	0	33	0	0	6	6	5	5	5	5	5	5	5	4	4	4	4	4	4	4	4	3	3	3	2	3	3	4	3	4	4	4	4	3	3	4	4	3	3	3	3
10	152秒	微信	N/A	123.147.244.136(重庆-重庆)	1	28	1	1	5	3	6	4	6	6	5	6	5	5	5	5	5	5	4	5	5	4	5	5	2	4	5	3	4	4	4	5	5	4	5	4	5	5	4	4	4
11	270秒	微信	N/A	223.160.195.42(重庆-重庆)	1	37	1	0	6	6	6	6	6	5	6	6	6	5	4	4	4	5	5	4	4	2	4	2	3	2	2	4	4	4	4	4	4	4	3	4	4	4	4	4	4
12	297秒	微信	N/A	111.55.180.131(黑龙江-哈尔滨)	1	33	1	1	6	6	6	6	6	2	6	6	6	5	5	4	4	4	4	4	4	2	2	4	2	4	2	2	2	4	4	4	4	4	4	4	4	4	4	4	4
13	143秒	微信	N/A	113.204.149.9(重庆-重庆)	0	24	1	1	3	6	2	6	2	2	5	5	6	4	4	4	4	4	4	4	4	3	4	4	2	3	4	4	4	4	4	4	4	4	4	4	2	4	4	4	4
14	255秒	微信	N/A	14.108.191.140(重庆-重庆)	0	20	0	0	7	4	7	5	6	7	7	3	4	5	5	4	3	5	4	5	5	2	3	4	2	4	1	4	4	4	5	4	5	3	5	5	4	3	3	4	4
15	153秒	微信	N/A	106.83.49.41(重庆-重庆)	0	19	0	0	6	4	6	2	6	5	3	3	3	4	4	4	3	4	4	4	4	3	2	4	3	4	3	4	4	3	3	3	2	3	2	3	4	4	3	4	2
16	139秒	微信	N/A	222.20.193.249(湖北-武汉)	1	19	1	1	5	4	5	4	5	5	4	5	4	4	4	4	4	4	4	4	4	4	4	4	3	4	4	4	4	4	4	4	4	3	4	4	4	4	4	4	4
17	205秒	微信	N/A	123.147.232.11(重庆-重庆)	0	18	1	0	2	5	6	3	5	5	3	2	2	2	4	4	4	5	5	5	5	4	4	4	3	2	4	5	4	4	3	3	2	4	3	4	4	3	4	4	4
18	128秒	微信	N/A	39.144.218.27(重庆-重庆)	0	19	1	0	7	4	7	3	7	7	2	4	6	5	4	4	3	5	4	5	5	1	4	4	2	1	2	4	4	4	4	4	4	3	2	4	5	4	4	3	2
19	73秒	微信	N/A	183.230.51.10(重庆-重庆)	1	19	0	0	6	2	5	6	6	5	6	6	6	4	4	4	4	4	4	4	4	4	4	4	4	4	4	4	4	4	4	4	4	4	4	4	5	3	4	4	4
20	172秒	微信	N/A	106.89.33.34(重庆-重庆)	1	33	1	0	5	6	5	6	6	6	6	6	6	4	4	4	3	4	4	4	4	3	4	3	2	2	2	4	3	4	4	4	4	2	4	4	4	4	4	3	4
21	79秒	微信	N/A	43.250.201.62(湖南-长沙)	1	23	0	1	7	6	7	7	7	6	7	6	6	4	4	4	4	4	4	4	4	4	4	4	4	4	4	4	4	4	4	4	4	4	4	5	5	5	5	5	5
22	79秒	微信	N/A	106.83.151.83(重庆-重庆)	1	25	1	1	6	3	4	6	5	3	5	5	6	4	3	4	4	5	4	4	3	4	5	4	4	4	4	4	5	5	5	4	4	2	2	4	2	2	4	2	3
23	103秒	微信	N/A	125.80.138.216(重庆-重庆)	0	24	1	1	6	6	6	6	6	6	6	6	6	5	5	5	5	5	5	5	5	4	5	5	3	1	4	4	4	5	5	5	5	5	5	5	3	4	4	4	4
24	136秒	微信	N/A	123.147.236.205(重庆-重庆)	0	25	0	0	6	3	6	5	5	4	3	5	5	4	4	4	4	4	4	5	5	2	4	4	1	2	2	2	2	5	5	5	4	5	4	5	4	4	4	4	4
25	140秒	微信	N/A	113.250.232.110(重庆-重庆)	0	26	1	1	6	3	6	3	6	6	3	5	4	5	3	3	2	3	3	4	4	3	4	3	2	4	4	3	3	4	4	4	4	4	4	4	4	5	4	4	4
26	136秒	微信	N/A	106.83.42.88(重庆-重庆)	0	26	0	0	6	6	7	7	5	5	7	7	7	5	5	4	5	5	5	5	5	5	4	5	4	2	4	5	5	4	4	5	4	4	5	4	4	3	4	4	4
27	246秒	微信	N/A	106.83.145.55(重庆-重庆)	0	23	1	0	5	6	5	6	6	4	4	5	5	4	3	3	2	5	3	4	4	1	4	4	4	4	5	4	2	5	5	5	5	5	5	5	4	5	4	4	5
28	155秒	微信	N/A	106.83.171.182(重庆-重庆)	1	23	1	1	2	5	5	5	5	5	5	6	6	3	2	4	2	4	4	4	4	4	4	4	2	2	4	3	3	4	4	4	4	4	5	4	2	4	4	4	4
29	254秒	微信	N/A	106.87.113.247(重庆-重庆)	1	20	0	0	6	6	3	6	3	3	5	6	6	5	4	4	4	4	4	4	4	3	3	4	2	3	4	4	4	4	4	4	4	3	4	4	4	3	4	4	4
30	147秒	微信	N/A	106.88.216.68(重庆-重庆)	0	24	1	1	6	6	6	5	6	6	6	6	6	4	4	3	4	4	3	4	4	4	4	4	2	4	4	3	4	4	4	4	4	4	4	4	3	3	4	4	4
31	490秒	微信	N/A	106.83.161.122(重庆-重庆)	0	25	1	1	5	5	5	5	5	5	5	5	3	4	4	4	4	4	4	4	4	2	3	4	2	4	2	4	4	4	4	4	4	3	4	4	4	4	4	4	4
32	134秒	微信	N/A	125.86.165.38(重庆-重庆)	0	23	1	0	5	3	5	2	5	6	3	6	6	4	2	1	2	4	4	3	3	3	4	4	2	5	4	4	4	4	4	4	4	3	4	4	4	4	4	4	4
33	167秒	微信	N/A	123.147.249.196(重庆-重庆)	0	24	0	0	6	5	5	5	5	5	4	5	4	3	3	4	3	4	4	4	4	3	3	4	2	2	2	4	4	4	4	4	4	4	4	4	4	3	4	4	4
34	72秒	微信	N/A	202.202.232.41(重庆-重庆)	0	19	1	0	5	3	5	5	5	5	5	5	5	4	4	4	4	4	4	4	4	4	4	4	4	4	4	4	4	4	4	4	4	4	4	4	4	4	4	4	4
35	89秒	微信	N/A	123.147.252.48(重庆-重庆)	0	23	1	1	6	6	6	6	7	7	5	5	5	5	5	4	5	5	4	4	5	4	5	5	4	4	5	4	5	5	5	5	5	5	5	5	5	5	5	5	5
36	85秒	微信	N/A	39.144.218.216(重庆-重庆)	1	21	1	1	6	6	7	6	7	7	1	6	6	5	5	5	5	5	5	5	5	5	5	5	2	2	3	5	4	4	5	5	5	3	3	2	4	2	5	5	2
37	209秒	微信	N/A	123.147.236.89(重庆-重庆)	0	25	0	0	3	5	3	2	3	4	6	7	7	5	4	5	3	5	4	4	5	2	4	3	2	3	4	4	2	5	5	5	5	5	2	3	5	2	4	4	4
38	143秒	微信	N/A	106.84.148.218(重庆-重庆)	1	21	1	1	7	3	7	4	7	7	4	3	3	5	5	4	3	5	4	4	4	3	4	5	3	4	2	5	2	4	4	4	4	4	4	4	4	2	2	4	4
39	100秒	微信	N/A	202.202.232.41(重庆-重庆)	0	20	0	1	6	6	6	7	7	7	7	7	7	5	5	5	5	5	5	5	5	2	4	5	2	1	2	4	4	4	5	5	5	2	4	4	4	4	4	4	4
40	146秒	微信	N/A	106.80.239.54(重庆-重庆)	1	21	1	0	5	5	4	4	5	5	5	6	6	4	3	2	3	4	3	4	4	2	4	4	4	4	5	3	3	4	4	4	4	4	4	4	4	3	4	4	4
41	93秒	微信	N/A	39.144.219.16(重庆-重庆)	0	21	1	1	4	5	4	4	6	6	5	6	6	5	4	4	4	5	4	4	4	4	4	5	3	3	4	5	5	5	4	5	4	5	5	2	3	3	4	4	4
42	131秒	微信	N/A	119.86.176.92(重庆-重庆)	0	21	1	1	7	7	7	7	7	7	7	7	7	5	5	5	4	5	5	5	5	4	4	5	3	1	4	4	4	5	5	5	5	5	5	5	4	5	5	5	5
43	168秒	微信	N/A	202.202.232.42(重庆-重庆)	0	20	0	0	5	3	5	4	5	5	3	5	3	4	4	3	4	4	3	4	4	4	4	4	2	3	3	4	3	4	4	4	4	4	4	4	4	4	4	4	4
44	164秒	微信	N/A	39.144.219.97(重庆-重庆)	0	20	1	0	5	5	6	5	5	5	5	5	5	4	4	3	4	3	3	4	4	3	3	4	5	2	4	2	4	2	3	4	3	4	3	3	4	2	4	2	3
45	136秒	微信	N/A	183.230.51.11(重庆-重庆)	0	21	1	0	7	2	7	2	7	6	5	5	2	5	5	5	4	5	4	5	5	5	5	5	2	5	4	5	5	4	5	4	4	5	5	5	5	4	5	5	4
46	113秒	微信	N/A	14.108.149.243(重庆-重庆)	1	20	1	0	6	2	6	6	7	6	6	6	6	5	5	4	5	5	4	5	5	5	5	5	3	4	4	4	4	5	5	4	4	4	5	3	4	3	5	5	4
47	102秒	微信	N/A	39.144.218.209(重庆-重庆)	1	21	1	1	6	4	5	6	6	6	5	6	6	4	4	4	4	4	4	4	4	4	4	4	4	4	4	4	4	4	4	4	4	4	4	4	4	4	4	4	4
48	169秒	微信	N/A	39.144.220.167(重庆-重庆)	1	21	1	0	6	3	5	4	5	5	4	4	4	3	3	3	3	4	3	4	4	2	4	4	2	4	2	4	3	2	3	3	4	2	2	3	4	2	4	3	3
49	142秒	微信	N/A	39.144.218.96(重庆-重庆)	1	21	0	1	6	6	6	5	6	6	5	5	5	4	4	4	4	4	4	4	4	4	4	4	2	4	4	4	4	4	4	4	4	4	4	4	4	4	4	4	4
50	169秒	微信	N/A	123.147.249.71(重庆-重庆)	0	26	0	0	5	6	3	6	4	2	5	5	5	4	4	4	3	3	4	4	4	3	4	4	3	3	3	4	4	4	4	4	4	4	4	3	4	4	4	3	4
51	177秒	微信	N/A	113.204.149.8(重庆-重庆)	0	20	1	1	3	3	7	5	6	6	5	5	4	4	4	4	4	4	4	4	4	4	4	4	4	2	4	4	4	4	4	4	4	4	4	4	4	4	4	4	4
52	208秒	微信	N/A	183.230.51.13(重庆-重庆)	0	20	1	0	7	6	6	6	6	6	6	5	5	4	4	4	4	5	4	4	4	3	4	3	2	2	4	4	4	4	4	4	4	3	4	4	4	4	4	4	3
53	227秒	微信	N/A	106.84.156.136(重庆-重庆)	0	20	1	1	6	6	6	6	6	3	6	6	6	4	5	3	3	5	4	4	4	1	4	4	2	3	2	4	4	4	4	4	4	4	4	4	4	4	4	4	4
54	233秒	微信	N/A	39.144.219.133(重庆-重庆)	1	21	1	1	7	7	7	6	7	7	5	6	5	5	5	4	2	5	5	4	5	1	5	5	3	1	5	5	3	5	5	5	4	5	5	4	5	5	5	5	5
55	216秒	微信	N/A	183.230.51.13(重庆-重庆)	1	21	0	0	6	7	3	6	2	2	6	7	7	5	5	4	4	5	5	5	5	4	5	4	1	2	1	5	5	5	5	5	5	5	5	5	5	3	2	4	4
56	223秒	微信	N/A	183.230.51.11(重庆-重庆)	0	21	1	0	4	4	4	4	4	4	4	6	4	4	3	3	3	4	3	3	4	3	4	4	2	3	4	4	4	4	4	4	4	4	4	4	4	4	4	4	4
57	133秒	微信	N/A	202.202.232.43(重庆-重庆)	1	20	1	0	6	3	5	4	5	6	4	4	4	4	4	2	3	4	2	2	2	2	4	4	3	4	4	4	4	4	4	4	4	4	4	4	4	4	4	4	4
58	142秒	微信	N/A	223.160.194.214(重庆-重庆)	0	20	1	0	6	6	5	5	6	6	6	5	6	4	4	4	4	4	4	4	4	4	4	3	3	4	3	4	4	4	4	4	4	4	4	4	4	4	4	4	4
59	160秒	微信	N/A	202.202.232.42(重庆-重庆)	0	21	1	1	7	7	7	7	7	7	7	7	7	4	4	3	2	4	2	4	4	2	4	4	2	2	4	4	3	4	4	4	4	4	4	4	4	4	4	4	4
60	280秒	微信	N/A	106.83.16.2(重庆-重庆)	0	20	1	1	5	5	5	5	5	5	5	5	5	4	4	4	4	4	4	4	4	4	4	4	2	2	4	4	4	4	4	4	4	4	4	4	4	4	4	4	4
61	230秒	微信	N/A	117.61.6.250(四川-成都)	0	25	0	1	6	6	6	5	5	6	6	5	4	4	4	4	4	5	4	4	4	4	4	5	4	4	4	4	4	4	4	4	5	5	5	4	4	4	4	4	4
62	274秒	微信	N/A	39.144.218.13(重庆-重庆)	1	22	0	1	2	4	6	2	2	5	2	4	1	3	3	3	1	5	4	4	4	5	5	5	2	4	4	4	5	3	3	4	3	2	2	5	5	3	3	3	4
63	370秒	微信	N/A	183.230.51.11(重庆-重庆)	0	21	0	0	3	3	4	4	4	4	4	3	2	4	2	3	2	4	4	2	4	3	4	3	2	4	4	4	4	3	2	3	3	2	3	4	4	3	2	2	2
65	120秒	微信	N/A	39.144.225.94(北京-北京)	1	21	1	1	7	6	5	6	7	7	7	7	6	5	5	4	5	5	5	5	5	5	5	5	5	4	4	5	5	5	5	5	5	5	5	5	5	3	5	5	5
66	200秒	微信	N/A	39.144.218.119(重庆-重庆)	0	21	0	0	5	3	5	4	5	3	2	5	2	4	2	4	2	4	4	4	4	4	4	4	2	4	3	4	3	3	3	4	4	2	4	4	4	2	2	3	4
67	280秒	微信	N/A	202.202.232.42(重庆-重庆)	0	21	1	0	5	5	6	5	6	6	4	5	3	4	4	4	4	5	4	4	5	3	4	4	3	4	4	4	4	4	4	4	4	4	3	3	4	3	3	4	3
68	124秒	微信	N/A	39.144.225.23(北京-北京)	1	22	0	0	4	4	4	4	4	4	4	4	4	3	3	3	3	3	3	3	3	3	3	3	3	3	3	3	3	3	3	3	3	3	3	3	3	3	3	3	3
70	57秒	微信	N/A	106.92.18.143(重庆-重庆)	0	20	1	0	4	4	4	4	4	4	4	4	4	3	3	3	3	3	3	3	3	3	3	3	3	3	3	3	3	3	3	3	3	3	3	3	3	3	3	3	3
71	129秒	微信	N/A	113.204.149.7(重庆-重庆)	1	20	1	1	6	6	6	6	6	6	6	6	6	4	4	4	2	4	4	4	4	2	3	4	3	2	4	4	3	4	4	4	4	2	3	4	4	3	3	3	4
72	158秒	微信	N/A	117.136.30.131(重庆-重庆)	1	19	1	1	4	4	4	4	4	4	4	4	4	3	3	3	3	3	4	4	4	4	4	4	4	4	4	4	4	4	4	4	4	4	4	4	4	4	4	4	4
73	180秒	微信	N/A	39.144.218.43(重庆-重庆)	1	20	0	0	2	7	2	6	5	2	6	5	5	4	4	3	4	4	4	4	4	3	4	4	3	4	3	4	3	4	4	4	4	4	4	4	4	3	3	3	3
74	115秒	微信	N/A	202.202.232.41(重庆-重庆)	0	20	1	1	5	3	5	3	4	2	3	3	2	5	4	4	2	4	2	4	4	2	4	4	1	2	4	4	5	2	2	4	4	2	4	2	3	4	4	4	4
75	269秒	微信	N/A	123.147.252.22(重庆-重庆)	0	20	1	0	6	6	6	6	6	6	6	6	5	4	4	4	5	4	3	4	4	4	4	4	4	2	4	4	4	4	4	4	4	4	4	4	4	4	4	4	4
76	179秒	微信	N/A	223.104.79.150(广东-广州)	0	24	1	0	5	3	7	6	7	6	4	4	5	5	4	2	4	4	2	4	5	4	4	5	2	5	5	5	5	5	5	5	5	4	5	5	4	5	5	4	5
77	139秒	微信	N/A	123.147.252.72(重庆-重庆)	0	20	1	0	6	6	6	5	7	5	5	6	5	5	4	4	3	5	4	4	5	3	5	5	4	3	3	4	3	4	5	5	5	4	4	5	5	5	4	5	4
78	169秒	微信	N/A	110.184.148.0(四川-成都)	1	27	0	0	3	5	5	4	4	5	3	3	2	4	4	3	3	4	4	4	4	4	3	4	4	4	3	5	5	4	4	4	4	4	4	4	4	4	3	2	2
79	984秒	微信	N/A	183.230.51.13(重庆-重庆)	0	21	1	1	6	7	6	6	6	6	6	5	4	5	4	4	4	5	4	4	4	4	5	4	3	3	4	5	4	4	4	5	4	3	4	4	5	4	3	4	4
80	132秒	微信	N/A	106.88.221.53(重庆-重庆)	0	24	1	0	4	5	3	3	3	5	5	4	5	5	4	4	4	4	4	4	4	4	5	4	3	4	4	4	4	4	4	4	4	3	3	4	4	4	4	4	4
81	212秒	微信	N/A	202.202.232.43(重庆-重庆)	0	21	0	0	2	5	2	2	2	2	2	2	2	4	4	2	4	4	4	4	4	2	4	4	2	2	4	4	4	4	4	4	4	4	4	4	4	4	4	4	4
82	228秒	微信	N/A	117.136.30.112(重庆-重庆)	1	21	1	1	2	2	6	2	2	2	3	3	2	4	3	4	2	4	3	4	4	2	4	4	2	2	2	4	4	2	4	2	3	1	3	3	3	2	3	2	2
83	172秒	微信	N/A	113.204.149.7(重庆-重庆)	0	21	1	0	6	6	6	6	6	6	6	6	6	4	4	4	4	4	4	4	4	4	4	4	4	4	4	4	4	4	3	3	4	4	4	4	4	3	4	4	3
84	233秒	微信	N/A	106.80.111.28(重庆-重庆)	0	24	1	1	6	3	4	4	6	5	5	5	3	5	4	3	4	5	4	4	4	3	5	5	2	3	4	4	2	2	4	3	3	4	3	2	4	2	4	4	4
85	1243秒	微信	N/A	39.144.218.153(重庆-重庆)	1	21	1	1	7	7	7	7	7	7	7	7	7	5	5	5	5	5	5	5	5	5	5	4	4	3	4	4	4	4	4	4	4	4	4	4	4	4	4	4	4
86	139秒	微信	N/A	106.83.151.109(重庆-重庆)	1	20	1	1	4	3	5	5	5	5	5	5	5	4	3	4	2	4	4	4	4	3	4	4	2	2	4	4	4	4	4	4	4	4	4	4	4	4	4	4	4
87	296秒	微信	N/A	183.230.51.13(重庆-重庆)	1	20	0	0	6	2	5	3	3	2	6	6	6	4	4	4	3	5	5	4	4	1	4	4	1	5	4	5	5	4	2	3	4	1	1	4	3	2	3	1	4
88	274秒	微信	N/A	106.84.24.205(重庆-重庆)	0	21	0	0	5	3	6	5	6	5	4	4	5	4	4	3	3	4	3	4	4	3	4	4	1	3	3	4	4	4	4	4	4	3	4	4	4	3	3	3	3
89	185秒	微信	N/A	123.147.246.171(重庆-重庆)	0	36	1	0	6	6	5	5	5	5	5	5	4	4	4	4	4	4	3	4	4	3	4	4	2	4	4	4	4	4	5	5	5	4	4	4	4	4	4	4	4
90	1737秒	微信	N/A	106.89.33.145(重庆-重庆)	0	25	0	0	6	3	5	4	4	7	2	4	5	4	4	4	4	4	3	4	4	4	4	4	3	4	3	4	5	5	3	4	3	4	4	5	5	4	5	4	3
91	80秒	微信	N/A	113.204.149.9(重庆-重庆)	0	20	1	0	4	7	6	5	7	7	4	7	7	5	4	3	3	5	5	4	5	4	5	3	3	3	5	5	5	5	5	5	5	3	3	5	5	5	5	5	5
92	79秒	微信	N/A	39.144.225.84(北京-北京)	1	20	0	1	4	4	4	4	4	4	4	4	4	3	3	3	3	3	3	3	3	3	3	3	3	3	3	3	3	3	3	3	3	3	3	3	3	3	3	3	3
93	847秒	微信	N/A	183.230.51.12(重庆-重庆)	0	20	1	0	6	7	7	6	7	7	7	7	7	5	5	4	2	5	4	4	5	2	3	3	1	3	4	5	3	4	3	3	2	2	4	4	5	4	4	3	3
94	247秒	微信	N/A	112.94.129.254(广东-广州)	0	22	0	0	5	6	6	6	6	3	6	5	6	4	4	3	4	4	4	4	4	2	4	4	2	4	2	3	3	4	4	4	4	3	4	2	4	4	4	3	4
95	107秒	微信	N/A	106.83.144.167(重庆-重庆)	0	21	0	1	6	6	6	5	6	6	6	6	5	4	4	4	4	4	4	4	4	4	4	4	2	2	4	4	4	4	4	4	4	4	4	4	4	4	4	4	4
96	94秒	微信	N/A	39.144.218.165(重庆-重庆)	0	20	0	0	6	6	6	6	6	6	6	7	6	5	5	5	5	5	4	4	4	4	5	4	4	4	4	4	5	5	5	5	5	5	5	5	5	5	5	5	5
97	171秒	微信	N/A	106.80.229.81(重庆-重庆)	1	20	1	1	6	1	6	2	6	5	7	1	4	5	2	3	2	4	4	3	3	4	5	5	1	3	4	3	5	3	4	3	2	1	3	5	4	3	4	4	2
98	341秒	微信	N/A	183.70.66.122(重庆-重庆)	0	20	1	0	6	5	7	4	5	5	4	5	4	4	4	3	2	3	3	4	4	2	4	4	3	4	2	4	3	4	2	4	4	3	2	4	4	4	4	3	3
99	167秒	微信	N/A	106.84.244.69(重庆-重庆)	0	24	0	1	4	6	7	6	7	6	4	5	3	5	4	2	4	5	4	5	5	4	4	5	2	4	4	4	4	4	5	5	4	5	4	3	4	5	4	5	5
100	100秒	微信	N/A	106.83.165.170(重庆-重庆)	1	21	0	0	6	5	5	7	7	7	7	7	7	5	5	5	4	5	4	5	5	5	5	5	5	5	5	5	5	5	5	5	5	2	5	4	5	5	4	4	4
101	133秒	微信	N/A	106.88.199.203(重庆-重庆)	0	20	1	0	6	6	4	5	4	3	4	5	5	2	2	2	2	4	4	3	4	3	4	4	4	4	4	4	4	4	4	4	4	4	4	4	4	4	4	4	4
102	345秒	链接	直接访问	113.204.149.8(重庆-重庆)	1	20	1	0	6	7	7	7	7	7	6	6	5	5	5	4	5	5	5	5	5	4	5	4	2	4	4	5	4	5	5	5	5	4	4	4	5	4	4	4	4
103	214秒	微信	N/A	223.104.251.50(重庆-重庆)	0	20	1	1	6	6	6	5	6	5	5	6	6	4	4	5	3	3	3	5	5	2	3	3	2	3	3	4	4	4	5	5	4	4	4	3	5	3	4	3	4
104	180秒	链接	直接访问	183.230.51.10(重庆-重庆)	1	21	0	0	6	2	6	4	5	6	4	4	3	5	4	4	4	5	4	4	4	4	4	4	3	2	4	4	4	4	2	4	3	2	4	4	4	4	4	4	4
105	127秒	微信	N/A	39.144.225.11(北京-北京)	0	21	1	0	6	4	6	6	6	6	6	6	6	4	4	4	4	4	4	4	4	4	4	4	3	2	4	4	4	4	4	4	4	3	4	4	4	3	4	4	4
106	264秒	微信	N/A	117.136.30.203(重庆-重庆)	1	20	1	1	6	6	6	6	6	6	5	6	4	4	4	4	4	5	4	4	4	3	4	4	2	2	4	4	4	4	4	4	5	3	4	4	4	4	4	4	4
107	74秒	微信	N/A	106.83.149.222(重庆-重庆)	1	19	1	0	6	5	5	4	4	4	4	4	4	3	3	3	3	3	3	3	3	3	3	3	3	3	3	3	3	3	3	3	3	3	3	3	3	3	3	3	3
108	80秒	微信	N/A	106.83.155.172(重庆-重庆)	1	20	1	1	7	4	7	4	7	7	4	4	4	3	3	3	3	3	3	3	3	3	3	3	3	3	3	3	3	3	3	3	3	3	3	3	3	3	3	3	3
109	101秒	微信	N/A	202.202.232.44(重庆-重庆)	1	19	1	1	7	2	7	5	7	7	5	7	4	5	5	4	2	5	4	5	5	2	5	4	2	3	5	4	2	5	5	3	5	1	3	5	4	2	2	2	3
110	108秒	微信	N/A	123.147.251.53(重庆-重庆)	1	19	1	0	4	4	4	4	4	4	4	4	4	4	4	4	4	4	4	4	4	4	4	4	4	4	4	4	4	4	4	4	4	4	4	4	4	4	4	4	4
111	82秒	微信	N/A	123.147.246.135(重庆-重庆)	1	20	0	1	4	4	4	4	4	4	4	4	4	3	3	3	3	3	3	3	3	3	3	3	3	3	3	3	3	3	3	3	3	3	3	3	4	3	3	3	3
112	106秒	微信	N/A	106.85.158.131(重庆-重庆)	1	20	1	0	4	2	7	3	6	5	2	2	4	4	3	3	3	5	4	4	5	3	4	3	3	4	4	4	4	3	3	3	3	3	3	4	3	3	3	3	3
113	112秒	微信	N/A	223.160.193.234(重庆-重庆)	1	20	1	1	7	6	7	4	7	7	5	7	7	5	5	5	5	5	4	4	4	4	5	5	4	3	5	5	3	5	5	5	5	5	5	5	5	5	5	5	5
114	117秒	微信	N/A	106.83.160.193(重庆-重庆)	1	19	1	1	6	6	6	6	7	6	6	6	5	4	4	4	4	4	4	4	4	3	4	4	2	4	4	4	4	4	4	4	5	5	5	4	3	3	3	3	5
115	138秒	微信	N/A	106.92.19.242(重庆-重庆)	1	20	1	1	6	4	6	5	6	6	4	5	4	5	4	4	3	5	3	3	4	4	4	4	1	3	4	4	5	2	5	4	5	1	3	4	5	4	4	4	4
116	129秒	微信	N/A	106.88.86.163(重庆-重庆)	1	20	1	1	6	4	6	5	6	6	6	6	6	3	4	4	4	5	5	5	5	4	5	4	1	3	4	4	4	4	4	5	5	5	4	5	4	5	5	5	5
117	114秒	微信	N/A	106.80.249.49(重庆-重庆)	1	19	0	0	4	4	5	5	5	5	5	5	5	4	4	4	4	5	5	5	5	4	4	5	2	3	5	4	3	4	4	4	4	4	4	4	5	3	4	4	4
118	173秒	微信	N/A	113.204.149.6(重庆-重庆)	1	20	1	1	7	7	7	7	6	6	6	6	6	5	4	5	5	5	5	4	5	5	3	4	4	5	4	4	5	4	4	5	3	5	4	5	4	3	4	5	3
119	107秒	微信	N/A	106.83.160.192(重庆-重庆)	1	19	1	1	7	7	7	7	7	7	7	7	7	5	5	5	5	5	5	5	5	3	5	5	2	4	5	5	5	5	5	5	5	5	5	5	5	5	5	5	5
120	170秒	微信	N/A	39.144.218.220(重庆-重庆)	1	20	1	1	6	4	4	4	5	5	3	4	3	4	3	4	3	4	4	4	4	2	4	4	4	3	5	5	4	4	3	4	4	4	2	3	5	3	3	4	2
121	174秒	微信	N/A	123.147.236.189(重庆-重庆)	1	19	1	1	3	4	5	2	5	3	3	4	3	4	5	3	2	4	4	4	3	3	4	4	3	4	3	3	4	4	3	2	2	3	2	4	4	2	1	4	4
122	173秒	微信	N/A	123.147.252.92(重庆-重庆)	1	19	1	1	4	2	6	2	6	7	2	5	1	2	5	2	2	5	3	2	4	2	4	4	4	5	5	5	5	3	5	5	4	5	5	5	4	5	4	5	5
123	209秒	微信	N/A	106.84.214.97(重庆-重庆)	1	19	0	0	2	3	4	4	4	4	4	4	4	3	3	3	3	3	3	3	3	3	3	3	2	3	4	4	3	3	3	4	2	2	3	4	3	3	3	3	3
124	141秒	微信	N/A	106.92.31.51(重庆-重庆)	1	20	1	0	5	5	5	5	5	5	5	5	5	5	4	3	3	4	4	4	4	4	4	4	3	4	5	4	4	4	4	4	4	4	4	4	4	4	4	4	4
125	212秒	微信	N/A	106.92.30.90(重庆-重庆)	1	20	1	1	5	5	6	4	6	5	5	3	3	4	3	2	4	4	3	2	5	4	3	4	5	3	2	4	5	4	4	4	4	5	4	5	5	4	4	4	5
126	242秒	微信	N/A	183.230.51.12(重庆-重庆)	1	20	0	1	6	7	6	6	6	3	6	6	6	4	4	4	4	5	5	5	5	4	5	4	2	2	4	4	4	4	4	4	4	3	4	4	4	3	4	4	4
127	261秒	微信	N/A	106.84.161.169(重庆-重庆)	1	19	1	1	7	3	7	2	7	7	5	6	6	5	5	4	5	5	4	5	5	5	5	4	4	4	4	5	5	4	5	5	4	5	4	4	5	5	4	4	4
128	244秒	微信	N/A	106.80.172.72(重庆-重庆)	1	20	1	0	5	5	7	4	6	5	5	4	3	4	3	4	3	4	4	4	4	2	4	4	2	2	4	5	3	4	5	4	5	3	4	4	5	3	5	4	4
129	257秒	微信	N/A	39.144.219.214(重庆-重庆)	1	19	0	0	7	6	6	7	7	7	6	6	6	4	4	4	4	5	5	5	5	4	4	4	2	2	2	5	5	5	5	5	4	5	4	5	5	3	4	4	4
130	296秒	微信	N/A	202.202.232.41(重庆-重庆)	1	19	0	0	6	5	6	5	6	6	5	5	5	4	4	4	4	4	4	4	5	5	4	3	2	3	5	4	4	4	5	5	4	5	4	4	4	5	4	4	4
131	339秒	微信	N/A	183.230.51.12(重庆-重庆)	1	20	0	0	4	2	3	2	4	2	1	4	2	2	4	2	2	4	3	4	4	2	4	2	3	5	4	4	4	3	2	3	4	4	3	4	5	4	2	4	4
132	111秒	微信	N/A	39.144.219.122(重庆-重庆)	1	19	1	1	6	7	7	7	7	7	7	7	6	5	5	5	4	5	3	5	5	2	4	4	1	5	5	5	3	5	5	5	5	2	5	5	5	4	4	5	5
133	160秒	微信	N/A	113.204.149.8(重庆-重庆)	1	19	1	1	6	6	6	4	6	4	2	4	1	4	4	2	2	5	3	5	5	2	5	4	2	4	5	5	4	4	4	4	3	4	4	4	4	4	4	3	2
134	246秒	微信	N/A	39.144.225.7(北京-北京)	1	19	0	1	5	5	5	6	6	6	6	6	6	4	4	4	4	5	4	4	4	4	4	4	4	4	4	4	4	4	4	4	4	2	4	5	4	4	4	4	4
135	211秒	微信	N/A	39.144.225.113(北京-北京)	1	20	0	1	5	7	5	5	5	5	5	5	5	4	4	4	4	4	4	4	4	4	4	4	2	4	4	4	4	4	4	4	4	4	4	4	4	4	4	4	4
136	192秒	手机提交	直接访问	106.89.39.142(重庆-重庆)	0	19	1	1	6	4	1	7	6	4	5	5	5	4	4	4	3	5	5	5	5	3	5	5	3	2	4	5	3	4	4	5	5	5	5	5	5	5	5	5	5
137	2682秒	微信	N/A	39.144.225.110(北京-北京)	0	20	1	1	5	6	6	5	5	6	5	6	5	5	4	4	4	5	5	4	5	3	4	5	2	4	2	5	4	4	4	4	3	5	5	4	4	5	4	4	4
138	2780秒	微信	N/A	123.147.236.188(重庆-重庆)	0	19	0	0	4	6	5	6	6	6	7	7	6	5	4	4	4	5	4	4	5	5	5	5	3	4	5	5	5	5	5	5	5	5	5	5	5	4	5	5	5
139	67秒	微信	N/A	14.108.193.39(重庆-重庆)	1	19	1	1	4	4	4	5	5	5	5	5	5	4	4	4	4	4	4	4	4	4	4	4	4	4	4	4	4	4	4	4	4	4	4	4	4	4	4	4	4
140	85秒	微信	N/A	14.108.207.75(重庆-重庆)	1	19	1	0	5	6	6	5	6	5	4	4	4	4	4	3	3	4	4	4	3	3	4	2	3	4	4	2	3	3	4	4	4	3	4	4	4	2	4	4	4
141	176秒	微信	N/A	106.80.175.31(重庆-重庆)	1	20	1	0	4	4	4	6	5	4	4	5	5	4	4	4	4	4	3	4	4	4	4	5	4	5	5	4	4	4	4	4	4	4	4	5	5	4	4	5	4
142	235秒	微信	N/A	106.84.238.186(重庆-重庆)	1	24	1	1	6	6	6	5	5	5	5	5	5	4	4	4	4	4	4	4	4	4	4	4	3	2	3	4	4	4	4	4	4	4	4	4	4	4	4	4	4
143	160秒	微信	N/A	106.85.26.188(重庆-重庆)	1	18	1	1	6	6	4	5	4	4	6	6	6	5	4	4	4	5	5	5	5	3	2	4	2	2	3	4	5	4	4	4	5	4	4	5	4	4	4	4	3
144	257秒	微信	N/A	106.85.148.227(重庆-重庆)	1	20	0	1	5	4	4	4	4	4	4	4	4	4	4	3	2	4	3	4	4	3	5	5	2	4	5	5	4	3	3	3	3	3	3	4	4	3	3	4	3
145	241秒	微信	N/A	106.84.237.42(重庆-重庆)	1	19	1	1	6	6	6	6	6	6	4	4	6	5	5	4	3	5	5	5	5	5	2	4	3	2	2	5	5	5	5	5	5	5	5	5	4	2	4	4	4
146	202秒	微信	N/A	106.89.19.137(重庆-重庆)	1	19	1	0	7	6	6	6	7	6	6	7	6	4	5	5	4	5	5	5	5	3	5	3	3	2	2	5	4	5	4	5	4	2	4	5	5	2	3	2	4
147	236秒	微信	N/A	106.85.30.5(重庆-重庆)	0	19	1	0	7	7	7	6	6	6	7	7	7	5	5	5	3	5	4	5	5	2	3	5	1	1	3	4	5	2	4	4	5	3	3	4	3	4	4	4	4
148	316秒	微信	N/A	106.84.252.115(重庆-重庆)	1	18	0	0	5	3	5	4	6	6	4	5	4	4	4	2	2	5	3	4	4	4	4	4	2	2	4	4	5	4	4	4	4	5	4	4	4	2	4	4	4
149	129秒	微信	N/A	106.80.241.42(重庆-重庆)	0	19	1	0	6	5	6	6	6	6	6	6	7	5	4	4	4	4	4	4	4	3	4	4	2	2	3	4	4	5	5	5	5	5	5	5	5	5	5	5	5
150	248秒	微信	N/A	106.88.111.64(重庆-重庆)	1	18	1	0	5	2	7	4	7	6	4	3	2	4	3	3	4	4	3	4	5	4	5	4	3	4	4	5	5	5	4	5	4	4	4	4	5	3	4	4	3
151	141秒	微信	N/A	106.86.108.251(重庆-重庆)	0	19	0	0	6	1	6	1	4	5	1	4	5	5	2	3	1	4	1	4	4	4	4	4	4	4	4	4	4	3	1	2	1	3	3	4	5	3	3	4	3
152	326秒	微信	N/A	119.85.27.201(重庆-重庆)	1	19	1	1	3	1	4	4	7	3	4	1	2	4	4	3	4	4	4	4	4	4	3	4	2	5	4	4	4	2	4	4	4	3	3	4	4	3	3	4	4
153	184秒	微信	N/A	106.88.241.98(重庆-重庆)	0	18	1	0	2	7	2	2	6	2	2	2	2	5	5	5	4	4	4	4	4	4	4	4	4	2	3	4	4	4	4	4	4	4	4	4	4	4	4	4	4
154	404秒	微信	N/A	183.70.94.165(重庆-重庆)	1	20	0	1	6	7	7	6	6	5	6	5	6	5	4	3	2	5	4	5	5	4	4	5	2	2	4	5	5	4	4	4	5	2	4	4	2	4	4	2	3
155	170秒	微信	N/A	106.92.17.19(重庆-重庆)	1	19	0	0	7	6	7	6	7	7	6	4	6	5	5	5	5	5	4	5	5	4	4	5	3	3	5	4	5	5	5	5	5	3	5	5	5	4	3	5	5
156	259秒	微信	N/A	106.88.92.190(重庆-重庆)	0	18	1	0	6	6	6	5	6	6	3	3	3	5	4	4	3	4	4	4	4	2	4	4	2	2	4	4	5	4	4	4	4	3	3	4	4	3	4	4	4
157	242秒	微信	N/A	39.144.225.120(北京-北京)	0	23	1	0	6	5	6	5	6	6	4	6	4	4	4	4	4	4	3	4	4	4	4	4	2	4	3	4	4	4	4	4	4	2	4	4	4	3	4	3	3
158	435秒	微信	N/A	39.144.219.0(重庆-重庆)	0	18	1	0	5	6	5	4	5	5	4	3	5	4	4	4	4	4	4	4	4	4	4	5	2	4	4	3	4	4	4	4	3	4	3	4	5	4	3	4	3
159	507秒	微信	N/A	106.84.25.76(重庆-重庆)	0	19	0	0	6	4	5	4	5	5	5	3	4	4	3	3	3	2	3	4	4	3	4	4	3	3	4	4	4	4	5	5	3	3	4	3	5	3	4	3	4
160	377秒	微信	N/A	183.70.103.205(重庆-重庆)	0	19	1	1	6	7	6	5	6	6	6	5	5	4	4	4	4	5	4	5	4	4	4	4	2	2	3	4	4	3	4	4	4	3	4	4	3	3	2	3	3
161	147秒	手机提交	直接访问	123.147.252.33(重庆-重庆)	0	20	0	0	6	6	6	6	6	5	6	6	4	5	4	2	4	5	5	4	5	4	4	5	3	2	4	5	4	4	4	4	4	4	4	4	4	4	4	4	5
162	113秒	微信	N/A	123.147.247.65(重庆-重庆)	0	19	1	0	6	6	6	7	7	6	7	1	6	4	5	4	3	5	4	5	5	3	3	4	2	2	4	5	5	3	5	5	4	3	3	5	5	3	4	4	4
163	219秒	微信	N/A	223.104.251.12(重庆-重庆)	0	20	0	1	4	5	3	6	4	3	5	6	5	4	4	3	4	5	3	3	4	4	4	4	2	4	4	5	4	4	3	4	4	5	4	4	4	3	2	4	2
164	182秒	微信	N/A	123.147.249.42(重庆-重庆)	0	20	1	1	2	6	6	6	6	4	6	3	5	4	4	4	3	4	4	4	4	4	4	4	2	3	3	4	4	4	4	4	4	4	4	4	4	3	4	4	4
165	215秒	微信	N/A	117.136.30.97(重庆-重庆)	0	19	1	1	7	7	7	7	7	3	7	7	7	5	5	5	5	5	4	5	5	2	5	3	2	2	2	5	4	4	4	4	5	4	4	4	4	4	4	4	5
166	1215秒	微信	N/A	106.89.11.24(重庆-重庆)	0	19	0	0	7	5	5	5	7	7	5	6	4	4	4	4	4	5	4	4	5	4	4	4	1	2	5	5	5	4	4	4	5	4	4	4	5	3	4	4	4
167	72秒	微信	N/A	113.204.149.6(重庆-重庆)	1	23	1	1	6	7	7	6	7	6	7	6	5	5	5	4	5	5	5	5	5	4	4	4	2	2	5	5	5	5	5	5	5	5	5	4	4	4	4	5	5
168	781秒	微信	N/A	123.147.251.169(重庆-重庆)	0	19	0	0	3	6	3	5	5	3	6	4	4	4	4	4	4	4	3	4	4	4	4	4	3	4	2	4	4	4	4	4	4	4	4	4	4	3	4	4	4
169	607秒	微信	N/A	39.144.225.166(北京-北京)	0	19	1	0	6	7	6	6	6	6	6	6	6	4	4	4	4	4	4	4	4	1	4	4	1	1	4	4	4	4	4	4	4	4	4	4	4	4	4	4	4
170	2064秒	微信	N/A	106.80.0.254(重庆-重庆)	0	20	0	0	6	5	7	4	6	6	5	4	6	5	4	3	4	3	4	4	4	2	4	3	3	4	4	4	4	4	3	4	4	4	3	3	3	4	4	4	3
171	1055秒	微信	N/A	123.147.236.201(重庆-重庆)	0	19	1	1	6	5	6	6	6	6	6	7	6	5	5	4	4	5	4	4	4	4	5	4	2	2	5	5	5	5	5	5	5	4	5	4	5	5	3	5	3
173	224秒	微信	N/A	123.147.251.160(重庆-重庆)	0	19	0	0	6	6	6	6	6	5	7	5	5	5	4	4	4	5	5	5	4	4	4	4	2	2	4	5	4	4	4	4	5	4	3	4	4	4	4	4	4
174	796秒	手机提交	直接访问	27.18.107.29(湖北-武汉)	1	22	0	0	5	7	4	7	4	3	6	6	4	5	4	4	3	4	4	5	5	2	3	4	2	2	2	4	4	4	4	4	4	4	4	4	4	4	4	4	4
175	147秒	微信	N/A	183.230.51.13(重庆-重庆)	0	20	1	0	6	7	7	6	7	7	5	7	6	5	5	5	4	5	4	4	5	4	4	5	2	2	4	5	5	5	5	5	5	5	5	5	5	5	5	5	5
176	128秒	微信	N/A	202.202.232.44(重庆-重庆)	0	19	0	1	6	6	5	5	5	5	5	5	5	4	4	3	4	4	3	4	4	4	5	4	2	3	4	4	4	4	4	4	4	4	4	4	4	4	4	4	4
177	121秒	微信	N/A	202.202.232.43(重庆-重庆)	1	19	1	0	6	4	2	6	2	2	6	6	6	4	4	4	2	4	4	4	4	2	4	4	2	2	4	4	3	4	2	2	2	2	4	4	4	2	4	4	4
178	169秒	微信	N/A	113.204.149.6(重庆-重庆)	1	30	0	1	5	6	6	5	5	5	5	5	3	4	4	4	4	4	4	4	4	2	2	4	2	2	2	2	2	4	4	4	4	4	4	4	4	4	4	4	4
179	234秒	微信	N/A	123.147.249.40(重庆-重庆)	0	19	0	1	6	2	6	6	6	6	6	2	6	5	5	5	3	5	5	5	5	3	5	5	3	3	5	5	5	5	5	5	5	5	5	5	5	5	5	5	5
180	112秒	微信	N/A	113.204.149.6(重庆-重庆)	0	18	1	1	6	6	6	6	6	6	6	6	6	4	4	3	3	5	4	4	4	4	4	4	2	4	4	4	4	4	4	4	4	4	4	4	4	4	4	4	4
181	343秒	微信	N/A	123.147.251.155(重庆-重庆)	0	20	1	0	5	6	6	6	5	3	6	6	5	5	5	5	2	5	4	5	5	3	3	3	2	2	2	4	4	4	4	4	5	2	3	4	4	4	3	3	4
182	127秒	微信	N/A	113.204.149.7(重庆-重庆)	0	20	1	0	7	7	7	5	7	7	6	7	7	5	5	3	4	5	5	5	5	5	4	5	2	3	5	5	5	5	5	5	5	5	5	5	5	5	5	5	5
183	1008秒	链接	直接访问	183.230.51.11(重庆-重庆)	1	19	1	1	7	7	7	7	7	7	7	7	7	5	5	4	3	5	5	5	5	4	5	5	2	4	4	4	4	4	4	4	5	5	5	5	5	5	5	4	5
184	166秒	微信	N/A	183.230.51.10(重庆-重庆)	0	20	0	0	2	5	6	4	5	3	5	5	5	4	4	3	4	5	4	4	4	2	4	4	2	3	4	4	4	3	4	4	4	4	3	4	4	4	4	4	4
185	123秒	手机提交	直接访问	106.84.184.72(重庆-重庆)	1	23	0	1	7	3	7	4	7	7	5	7	7	5	4	3	3	5	4	4	4	4	4	4	3	2	4	4	4	5	5	5	5	5	5	4	5	5	5	5	5
186	194秒	微信	N/A	202.202.232.42(重庆-重庆)	0	19	1	0	7	7	1	7	7	1	7	7	7	4	3	4	3	5	4	4	4	4	3	4	2	4	3	4	4	4	5	5	5	3	4	5	3	4	4	4	4
187	1121秒	微信	N/A	123.147.244.151(重庆-重庆)	0	20	1	1	6	6	6	6	6	5	6	6	7	5	4	5	3	4	4	4	5	2	4	4	2	3	4	5	4	4	4	5	4	3	3	4	4	4	4	4	4
188	152秒	微信	N/A	202.202.232.43(重庆-重庆)	0	18	1	1	6	6	6	4	6	6	6	5	4	3	4	3	3	4	3	4	4	3	4	4	3	3	3	4	4	4	4	4	4	4	4	4	4	4	3	3	4
189	120秒	微信	N/A	106.83.127.63(重庆-重庆)	1	20	1	1	2	5	4	6	4	2	7	7	7	5	5	2	2	5	1	5	5	5	5	4	5	4	5	5	5	4	4	4	4	2	5	5	4	5	4	5	5
190	115秒	微信	N/A	106.84.250.159(重庆-重庆)	0	17	0	0	6	5	6	5	6	7	6	3	3	5	5	4	4	5	3	4	5	4	5	5	4	3	5	5	5	4	4	4	4	5	2	4	5	3	4	5	2
191	153秒	微信	N/A	106.83.160.220(重庆-重庆)	1	19	1	0	6	4	6	4	5	5	4	4	4	5	4	4	4	5	4	4	4	4	3	4	3	2	3	4	5	5	5	5	5	5	5	4	5	5	5	5	5
192	178秒	微信	N/A	117.136.30.142(重庆-重庆)	0	19	0	0	7	6	7	7	7	7	6	7	7	5	5	4	3	5	5	5	5	5	5	5	1	1	2	5	5	5	5	5	5	5	5	5	5	5	5	5	5
193	151秒	微信	N/A	106.84.37.155(重庆-重庆)	0	20	1	1	5	5	5	5	5	3	6	6	6	4	4	3	4	4	3	3	3	4	4	4	3	4	4	4	4	4	4	4	4	4	4	4	4	4	4	4	4
194	203秒	微信	N/A	39.144.219.118(重庆-重庆)	0	19	0	1	5	5	6	6	5	4	4	6	6	4	3	4	3	4	4	4	4	4	4	4	3	4	4	4	4	4	4	4	4	2	3	4	4	3	3	4	3
195	193秒	微信	N/A	106.88.250.6(重庆-重庆)	0	19	1	1	6	6	6	6	6	6	6	6	6	4	4	5	4	4	4	4	4	4	4	4	4	4	4	4	4	4	4	4	4	4	4	4	4	4	4	4	3
196	144秒	微信	N/A	106.84.218.152(重庆-重庆)	0	18	0	0	5	6	6	5	6	5	6	6	6	4	4	4	4	4	5	4	4	4	4	4	3	3	4	4	4	4	4	4	4	4	4	4	4	4	4	4	4
197	228秒	微信	N/A	106.83.161.65(重庆-重庆)	0	18	0	0	3	2	3	3	7	7	4	4	2	5	5	3	5	5	4	4	4	4	5	5	4	4	5	5	5	4	4	4	4	4	4	4	4	4	5	5	3
198	94秒	微信	N/A	106.83.160.192(重庆-重庆)	1	19	1	1	6	5	7	3	6	5	5	5	3	5	4	3	3	4	4	5	5	3	4	4	2	3	5	5	4	5	5	5	5	4	4	4	5	5	5	5	5
199	248秒	微信	N/A	106.88.247.155(重庆-重庆)	0	18	0	0	2	5	2	5	6	6	5	2	6	4	4	4	4	4	3	4	4	4	4	4	2	2	4	4	4	4	4	4	4	4	4	4	4	4	4	4	4
200	237秒	微信	N/A	106.80.3.90(重庆-重庆)	1	19	0	1	5	4	5	4	5	5	4	4	4	4	5	4	4	5	4	5	5	3	4	3	1	4	5	5	3	4	4	4	4	2	3	5	4	3	4	4	3
201	104秒	微信	N/A	106.84.34.31(重庆-重庆)	0	19	1	1	7	5	7	6	6	6	4	5	4	5	5	5	4	4	4	5	5	5	5	5	2	4	5	5	5	5	5	5	5	5	5	5	5	5	5	5	5
202	305秒	微信	N/A	39.144.225.148(北京-北京)	1	18	1	1	5	4	2	6	5	2	6	6	6	2	4	4	2	4	4	4	4	2	3	4	1	4	3	4	3	2	2	2	2	1	2	3	4	1	1	2	3
203	323秒	微信	N/A	106.83.155.207(重庆-重庆)	1	19	0	0	6	7	5	4	6	7	4	6	2	5	4	4	5	5	4	5	5	5	5	5	2	4	5	4	5	4	4	4	4	5	3	4	5	3	5	5	4
204	168秒	微信	N/A	123.147.236.147(重庆-重庆)	0	20	1	1	5	3	3	3	4	4	4	4	4	4	3	3	3	4	3	3	4	3	4	3	2	4	4	4	4	4	4	4	4	4	4	4	4	4	4	4	4
205	149秒	微信	N/A	106.92.17.9(重庆-重庆)	1	18	1	0	6	6	6	6	6	6	6	6	6	3	5	4	3	5	5	5	5	5	5	5	3	3	5	5	5	4	5	5	5	5	5	5	5	4	5	5	5
206	235秒	微信	N/A	106.84.254.215(重庆-重庆)	0	19	1	0	5	3	5	6	4	4	4	5	5	4	4	4	4	4	4	4	4	4	4	4	2	2	3	4	4	4	4	4	4	3	4	4	4	4	3	4	4
207	230秒	微信	N/A	106.89.26.84(重庆-重庆)	0	20	0	0	4	3	4	6	5	6	5	6	4	5	5	4	4	5	4	5	5	4	5	4	3	3	5	5	5	4	3	4	4	4	4	4	5	3	4	4	4
208	257秒	微信	N/A	106.80.170.110(重庆-重庆)	0	19	0	0	4	5	5	5	5	5	5	5	3	4	4	2	4	4	4	4	4	4	5	4	2	4	5	4	5	4	4	4	4	3	4	4	3	2	4	4	4
209	379秒	微信	N/A	183.70.34.229(重庆-重庆)	1	18	0	0	7	4	6	2	7	7	2	2	2	4	4	3	2	5	4	4	5	2	4	4	1	1	2	2	4	3	4	3	4	1	3	5	5	4	3	3	2
210	199秒	微信	N/A	223.104.251.32(重庆-重庆)	0	21	1	1	6	3	6	6	6	7	6	6	6	5	5	5	5	5	5	5	5	5	5	5	5	5	5	5	5	5	5	5	5	5	5	5	5	3	4	5	5
211	389秒	微信	N/A	106.80.229.82(重庆-重庆)	0	20	1	1	2	6	3	7	7	3	6	6	7	5	5	5	5	5	4	5	5	2	4	4	1	2	2	5	5	5	5	5	5	2	4	4	4	4	3	5	5
212	201秒	微信	N/A	123.147.252.110(重庆-重庆)	0	19	0	0	6	2	6	6	6	6	4	6	6	4	4	4	4	4	4	4	4	4	4	4	4	4	4	4	4	4	4	4	4	4	4	4	4	4	4	4	4
213	400秒	微信	N/A	106.92.27.116(重庆-重庆)	0	18	0	0	6	5	6	6	7	5	5	6	6	4	5	4	4	4	4	4	4	4	3	3	2	3	2	5	4	4	5	4	5	4	5	5	4	4	4	4	4
214	265秒	微信	N/A	183.70.99.213(重庆-重庆)	0	19	0	0	6	2	6	2	6	6	2	3	2	2	3	3	4	5	4	4	4	3	5	4	2	5	4	4	4	3	3	4	2	3	3	2	5	2	3	3	2
215	486秒	微信	N/A	106.89.11.227(重庆-重庆)	0	20	0	0	4	4	4	4	4	4	4	4	5	4	4	3	3	4	3	3	4	3	4	4	2	4	4	4	4	4	4	4	5	3	3	3	4	4	4	4	4
216	554秒	微信	N/A	106.85.30.28(重庆-重庆)	0	20	1	0	6	2	6	2	5	5	2	5	5	4	3	4	4	4	3	4	4	2	4	4	2	4	3	4	3	2	2	4	2	4	2	3	4	4	4	2	2
217	479秒	微信	N/A	106.83.0.175(重庆-重庆)	0	18	0	0	5	3	5	4	5	5	3	5	4	4	4	3	3	4	3	4	4	4	4	4	3	4	3	4	4	4	3	4	4	3	3	3	4	3	3	3	3
218	731秒	微信	N/A	106.83.154.111(重庆-重庆)	0	19	1	0	6	5	6	6	5	5	3	6	5	4	4	4	4	4	4	4	4	4	4	4	4	2	4	4	4	4	4	4	4	4	4	4	4	4	4	4	4
219	942秒	微信	N/A	106.92.31.129(重庆-重庆)	0	19	0	0	6	3	6	4	6	6	4	4	5	4	2	4	4	4	3	4	4	5	4	3	4	4	4	4	4	5	5	5	5	3	3	5	4	3	2	3	3
220	830秒	微信	N/A	39.144.219.22(重庆-重庆)	0	18	0	1	6	6	6	6	6	6	6	6	6	5	4	4	4	5	4	4	4	4	4	4	2	4	4	4	4	4	4	4	4	4	4	4	4	4	4	4	4
221	403秒	微信	N/A	106.88.105.51(重庆-重庆)	0	19	0	0	4	5	6	4	4	5	3	3	3	5	5	4	3	4	2	5	5	2	4	4	2	2	4	5	3	4	5	5	5	2	4	4	4	3	4	4	4
222	1834秒	微信	N/A	39.144.225.124(北京-北京)	0	19	0	0	3	6	3	4	4	3	5	4	6	4	4	3	4	5	3	2	4	4	4	4	2	2	2	4	4	4	3	3	2	3	2	3	4	3	3	4	2
223	264秒	微信	N/A	39.144.225.122(北京-北京)	0	20	0	0	4	3	5	3	5	5	3	4	3	4	3	3	3	4	3	3	4	4	4	4	3	4	4	4	4	5	4	4	4	4	4	4	4	3	4	4	4
224	117秒	微信	N/A	202.202.232.43(重庆-重庆)	0	18	0	0	3	7	5	6	5	3	5	2	5	4	4	4	4	4	4	4	4	4	4	4	4	2	5	4	4	5	5	5	5	4	4	4	4	4	4	4	4
225	81秒	微信	N/A	106.83.4.0(重庆-重庆)	0	20	0	0	1	7	1	7	7	7	7	7	7	4	2	2	4	2	4	4	4	2	5	4	1	3	4	3	4	5	5	5	5	5	5	4	4	4	5	5	5
226	67秒	微信	N/A	106.84.255.127(重庆-重庆)	0	19	1	0	4	6	6	7	6	4	4	4	4	3	3	3	3	3	3	3	3	3	3	3	3	3	3	3	3	3	3	3	3	3	3	3	3	3	3	3	3
227	108秒	微信	N/A	117.136.30.150(重庆-重庆)	0	19	1	0	6	6	6	6	5	6	6	5	5	4	4	4	4	4	4	4	4	3	4	4	3	2	3	4	4	4	4	4	4	4	4	4	3	4	4	4	4
228	101秒	微信	N/A	106.83.37.26(重庆-重庆)	1	20	0	0	6	6	6	6	6	7	6	6	6	5	5	5	5	5	4	5	5	4	3	5	2	2	4	5	4	5	5	5	5	5	5	5	5	4	5	5	5
230	130秒	微信	N/A	106.83.161.95(重庆-重庆)	1	20	0	0	6	6	7	6	6	6	6	7	7	5	4	3	3	4	3	5	4	4	4	5	2	2	4	5	5	4	5	5	5	4	5	5	5	4	4	4	5
231	138秒	微信	N/A	202.202.232.41(重庆-重庆)	0	20	0	0	6	3	6	5	5	5	4	5	4	4	4	2	2	4	3	4	4	4	5	5	4	2	4	4	4	4	3	4	4	4	3	3	4	2	4	4	4
232	141秒	微信	N/A	39.144.225.160(北京-北京)	1	21	1	1	4	3	6	4	4	5	3	2	2	4	3	3	2	4	3	2	2	2	3	3	2	3	3	2	2	4	4	3	3	4	3	3	4	2	3	3	2
233	133秒	微信	N/A	14.108.159.201(重庆-重庆)	0	19	1	0	4	3	4	3	5	5	2	6	1	4	3	3	2	4	2	3	4	3	4	3	2	4	4	4	3	3	3	3	3	3	3	3	3	2	2	4	3
234	164秒	微信	N/A	106.80.229.137(重庆-重庆)	0	20	0	0	5	2	6	4	6	6	4	4	4	2	2	2	2	3	2	4	4	4	4	4	2	5	4	4	2	4	3	3	3	3	4	4	4	4	3	4	4
235	182秒	微信	N/A	39.144.225.29(北京-北京)	0	20	1	1	5	5	5	4	5	5	4	6	6	5	5	4	5	4	3	4	4	2	5	4	4	4	4	4	4	4	4	4	4	5	4	4	4	4	4	4	4
237	181秒	微信	N/A	106.80.161.142(重庆-重庆)	0	20	0	0	6	5	6	5	6	6	5	5	5	4	4	3	4	4	4	4	4	4	4	4	2	2	4	4	4	4	4	4	4	4	4	4	4	2	4	4	4
238	193秒	微信	N/A	106.84.255.127(重庆-重庆)	0	19	1	0	4	6	4	2	6	2	3	4	5	5	4	3	4	5	4	4	5	4	4	4	4	5	4	4	4	5	5	5	5	4	5	4	4	5	4	4	4
239	238秒	微信	N/A	106.87.124.166(重庆-重庆)	0	20	0	0	4	5	5	5	5	5	4	5	3	4	3	3	4	4	4	4	4	4	4	4	4	2	2	5	4	4	4	4	4	4	4	4	4	4	4	4	4
240	97秒	微信	N/A	223.104.43.10(北京-北京)	1	22	0	0	6	5	6	5	6	6	6	6	6	4	4	4	4	4	4	4	4	4	4	4	4	4	4	4	4	4	4	4	4	4	4	4	4	4	4	4	4
241	125秒	微信	N/A	182.204.11.9(辽宁-朝阳)	1	22	0	0	7	7	7	7	7	7	7	7	7	3	3	3	3	3	3	3	3	3	3	3	3	3	3	3	3	3	3	3	3	3	3	3	3	3	3	3	3
242	104秒	微信	N/A	110.155.204.99(新疆-哈密)	1	21	1	1	6	6	7	7	7	5	6	6	5	5	3	3	4	4	3	4	4	4	4	3	4	5	5	5	4	5	5	5	5	5	5	5	5	5	4	4	5
243	115秒	微信	N/A	110.154.65.219(新疆-哈密)	1	21	1	1	7	7	7	7	7	7	7	7	7	3	5	3	5	5	5	5	5	5	5	5	2	5	5	5	5	5	5	5	5	5	5	5	5	5	5	5	5
244	144秒	微信	N/A	223.160.172.88(陕西-西安)	1	21	0	0	6	6	4	6	5	3	6	6	5	4	4	3	4	5	4	4	5	4	4	4	2	4	4	4	4	4	4	5	5	4	4	4	4	4	4	4	4
245	131秒	微信	N/A	112.43.20.240(新疆-乌鲁木齐)	1	21	1	1	7	7	7	7	7	7	7	7	7	5	5	2	5	5	5	5	5	5	5	5	4	4	4	5	5	5	5	5	5	5	5	5	5	5	5	5	5
246	186秒	微信	N/A	182.204.22.32(辽宁-沈阳)	1	22	1	1	7	7	7	7	7	7	7	7	7	5	5	5	5	5	5	5	5	5	5	5	5	5	5	5	5	5	5	5	5	5	5	5	5	5	5	5	5
247	133秒	微信	N/A	223.104.67.188(广东-广州)	1	22	1	1	1	7	1	7	1	1	7	7	7	5	5	5	5	5	5	5	5	5	5	5	1	1	5	5	3	5	5	5	5	5	5	5	2	5	5	5	5
248	113秒	微信	N/A	123.147.247.133(重庆-重庆)	1	23	1	0	7	7	7	7	7	7	7	7	7	5	5	5	5	5	5	5	5	5	5	5	1	4	4	5	5	5	5	5	5	5	5	5	5	5	3	3	5
249	70秒	微信	N/A	111.55.145.126(四川-成都)	1	22	1	1	5	3	5	5	5	5	5	5	5	4	4	4	4	4	4	4	4	4	4	4	4	4	4	4	4	4	4	4	4	4	4	4	4	4	4	4	4
250	173秒	微信	N/A	223.160.182.130(新疆-乌鲁木齐)	1	22	1	1	7	7	1	7	7	1	7	7	7	5	5	5	4	5	5	5	5	5	5	5	2	2	5	5	5	5	5	5	5	5	5	5	5	5	5	5	5
251	117秒	微信	N/A	39.144.137.222(四川-成都)	1	21	1	1	5	7	1	6	6	3	6	6	6	5	5	5	4	4	4	5	5	2	4	5	2	1	4	5	2	5	5	5	5	4	4	4	4	2	4	2	5
252	213秒	微信	N/A	117.136.30.97(重庆-重庆)	1	22	1	1	6	5	5	6	6	6	6	6	6	4	4	4	4	4	4	4	4	4	4	4	4	4	4	4	4	5	4	4	4	4	4	4	4	4	4	5	4
253	225秒	微信	N/A	36.113.183.173(江苏-南京)	1	22	1	0	6	6	6	6	7	7	7	6	6	5	4	4	3	4	4	5	5	5	4	5	2	2	5	5	4	5	5	5	5	5	5	5	5	5	5	5	5
254	111秒	微信	N/A	175.167.148.212(辽宁-沈阳)	1	22	1	1	6	7	7	7	7	7	7	7	7	5	5	5	5	5	5	5	5	4	5	5	4	5	4	5	4	5	5	5	5	5	5	5	5	3	4	5	5
255	181秒	微信	N/A	116.169.5.194(四川-成都)	1	22	1	1	6	7	6	6	6	6	6	5	2	4	4	3	4	5	4	4	4	4	5	2	2	4	4	5	4	4	4	4	5	4	4	4	4	4	4	4	4
256	149秒	微信	N/A	117.136.120.166(上海-上海)	1	21	0	0	7	7	7	7	7	7	7	7	7	5	5	5	5	5	5	5	5	3	5	5	2	2	4	5	5	5	5	4	5	5	4	5	5	3	5	3	5
257	171秒	微信	N/A	183.9.197.5(广东-揭阳)	1	21	1	1	1	7	1	7	1	1	7	7	7	5	5	5	5	5	5	5	5	4	4	5	1	1	1	5	5	5	5	5	5	5	5	5	5	5	5	5	5
258	147秒	微信	N/A	123.184.140.38(辽宁-沈阳)	1	22	0	0	6	7	7	7	7	7	5	6	6	5	5	4	4	5	4	5	5	5	5	5	2	4	5	5	5	5	5	5	5	5	4	5	5	5	5	5	5
259	95秒	微信	N/A	106.80.173.176(重庆-重庆)	1	22	0	0	6	5	6	6	6	2	6	6	6	4	4	4	4	4	4	4	4	4	4	4	2	2	4	4	4	4	4	4	4	4	4	4	4	4	4	4	4
260	79秒	微信	N/A	171.219.213.22(四川-成都)	1	22	1	0	5	6	6	6	6	6	6	6	6	4	4	4	4	4	4	4	4	4	4	4	4	4	4	4	4	4	4	4	4	4	4	4	4	4	4	4	4
261	285秒	微信	N/A	123.147.247.238(重庆-重庆)	1	22	0	1	7	5	6	7	5	5	7	1	7	5	4	4	4	5	5	5	5	4	5	5	2	3	5	5	4	4	4	4	5	5	5	5	5	5	5	5	5
262	184秒	微信	N/A	123.184.142.79(辽宁-沈阳)	1	21	1	0	6	7	6	6	6	6	6	6	6	5	5	4	4	5	5	5	5	4	5	4	3	1	4	5	5	5	4	5	5	4	4	4	5	4	4	4	4
263	199秒	微信	N/A	39.144.144.94(四川-成都)	1	21	1	1	5	7	5	7	6	6	5	6	6	4	5	4	3	5	5	5	5	1	5	5	1	3	5	5	5	5	5	5	5	5	5	5	5	5	5	5	5
264	134秒	微信	N/A	39.144.60.199(辽宁-沈阳)	1	22	0	0	7	7	7	7	7	7	7	7	7	5	5	5	5	5	5	5	5	5	5	5	5	4	5	5	5	5	5	5	5	5	5	5	5	5	5	5	5
265	99秒	微信	N/A	39.144.60.199(辽宁-沈阳)	1	21	1	1	6	6	6	6	6	6	6	6	5	4	4	3	4	4	4	4	4	3	4	4	2	3	4	4	4	4	4	4	4	2	3	4	4	3	3	4	3
266	207秒	微信	N/A	39.144.59.73(辽宁-沈阳)	1	21	0	0	7	7	7	7	7	7	7	7	7	5	5	4	5	5	4	5	5	4	4	4	2	3	4	4	4	5	5	5	5	4	4	4	4	4	4	4	5
267	92秒	微信	N/A	39.144.60.199(辽宁-沈阳)	1	21	1	1	3	4	4	4	4	4	4	4	4	3	3	3	3	3	3	3	3	3	3	3	3	3	3	3	3	3	3	3	3	3	3	2	3	2	2	3	4
268	259秒	微信	N/A	39.144.220.177(重庆-重庆)	1	21	1	0	7	5	7	6	7	7	6	6	7	4	5	4	3	4	4	5	5	3	4	4	2	4	2	4	5	5	4	4	4	5	5	5	5	5	5	5	5
269	115秒	微信	N/A	123.147.244.140(重庆-重庆)	1	21	1	0	3	1	3	1	6	5	1	4	2	4	4	1	5	5	1	2	2	1	5	5	5	5	5	5	1	4	4	4	5	2	4	4	5	3	4	5	5
270	94秒	微信	N/A	120.235.228.22(广东-广州)	1	21	1	1	7	7	7	7	7	7	7	1	7	5	5	5	5	5	5	5	5	5	5	5	1	5	5	5	5	5	5	5	5	5	5	5	5	5	5	5	5
271	300秒	微信	N/A	113.204.149.9(重庆-重庆)	1	21	0	0	3	7	2	6	4	2	6	5	5	4	4	4	3	3	2	4	4	2	4	3	2	4	4	4	2	4	4	4	4	2	4	4	4	3	4	2	4
272	101秒	微信	N/A	116.169.1.102(四川-成都)	1	22	1	0	7	7	7	7	7	1	7	7	7	5	5	5	3	5	5	5	5	5	5	5	1	1	5	5	5	5	5	5	5	5	5	5	5	5	5	5	5
273	148秒	微信	N/A	39.144.57.219(辽宁-沈阳)	1	22	0	0	6	4	4	5	5	5	5	5	4	3	4	2	4	4	3	4	4	4	4	4	4	4	4	4	4	4	4	4	4	4	4	4	4	2	4	4	5
274	216秒	微信	N/A	39.144.219.115(重庆-重庆)	1	22	1	1	7	7	7	5	7	7	7	7	7	5	5	5	5	5	5	5	5	5	5	5	1	5	4	4	5	5	5	5	5	5	5	5	4	5	5	5	5
275	60秒	微信	N/A	36.112.196.214(北京-北京)	1	21	1	1	5	6	5	5	5	5	6	6	5	5	3	4	4	3	3	2	5	4	5	5	5	5	5	4	4	3	4	4	2	5	4	2	1	3	4	2	2
276	176秒	微信	N/A	39.144.40.100(上海-上海)	1	22	0	0	3	7	3	7	1	1	7	7	7	5	4	4	4	5	5	5	5	2	5	5	2	1	4	5	4	5	5	5	5	3	4	5	4	5	4	5	4
277	107秒	微信	N/A	123.246.42.51(辽宁-大连)	1	22	1	1	7	7	7	7	7	4	7	7	7	5	5	5	5	5	5	5	5	5	5	5	3	2	5	5	4	5	5	4	5	2	5	4	5	3	3	3	4
278	217秒	微信	N/A	106.86.96.192(重庆-重庆)	1	21	0	0	7	3	5	3	4	6	4	4	3	4	3	2	2	4	4	3	2	3	4	5	2	4	3	4	2	2	3	4	5	3	3	4	4	4	4	5	4
279	264秒	微信	N/A	39.144.59.14(辽宁-沈阳)	1	23	0	0	6	5	6	5	6	6	5	5	3	4	4	3	4	4	4	4	4	4	4	4	3	2	4	4	4	4	4	4	4	4	4	4	4	4	4	4	4
280	576秒	微信	N/A	183.230.51.12(重庆-重庆)	0	22	1	1	4	4	7	6	6	5	6	5	5	5	4	4	4	4	4	4	4	4	4	5	3	4	4	4	5	5	5	5	5	5	5	5	5	5	5	5	5
281	225秒	微信	N/A	36.112.196.111(北京-北京)	1	22	1	1	7	6	2	7	5	5	6	6	6	4	4	4	4	4	4	5	4	5	5	4	2	2	2	5	4	5	5	5	5	5	5	5	5	4	5	5	5
282	92秒	微信	N/A	202.202.232.41(重庆-重庆)	1	21	1	1	5	7	4	7	4	4	7	7	7	5	5	5	5	5	5	5	5	5	5	5	1	2	4	5	5	5	5	5	5	5	5	5	5	5	5	5	5
283	251秒	微信	N/A	101.90.175.122(上海-上海)	1	22	1	1	5	6	2	6	2	2	5	7	5	5	4	4	4	5	4	4	4	3	4	2	3	2	2	3	4	4	4	3	4	4	3	5	5	3	4	4	3
284	220秒	微信	N/A	223.104.67.58(广东-广州)	1	22	1	0	7	7	7	7	7	7	7	7	7	5	5	5	5	5	5	5	5	5	5	5	3	1	5	5	5	5	5	5	5	5	5	5	5	5	5	5	5
285	110秒	微信	N/A	223.104.251.3(重庆-重庆)	1	21	0	0	7	6	7	7	7	7	6	6	6	2	4	3	4	4	4	4	4	4	5	4	2	4	5	4	4	4	4	4	4	4	4	4	4	4	4	4	4
286	144秒	微信	N/A	58.246.155.223(上海-上海)	1	22	0	0	7	1	7	7	7	7	7	7	7	5	5	5	5	5	5	5	5	5	5	5	5	5	5	5	5	5	5	5	5	5	5	5	5	5	5	5	5
287	100秒	微信	N/A	171.218.170.117(四川-成都)	1	23	1	1	7	7	7	7	7	7	7	7	7	5	5	5	5	5	5	5	5	5	5	5	5	5	5	5	5	5	5	5	5	1	5	5	5	1	5	5	5
288	220秒	微信	N/A	39.144.225.88(北京-北京)	1	22	0	1	2	7	2	6	5	2	7	7	6	5	5	4	2	4	4	4	4	4	4	4	1	4	4	2	4	4	4	4	4	3	4	4	4	2	2	2	4
289	216秒	微信	N/A	117.136.8.236(上海-上海)	1	21	1	0	2	2	2	2	6	2	2	2	2	2	2	2	1	4	2	4	4	2	4	2	2	4	2	4	4	4	5	3	4	3	4	4	4	3	2	4	2
290	95秒	微信	N/A	223.160.174.241(陕西-西安)	1	22	0	0	7	4	6	7	7	7	4	7	7	4	4	4	4	4	4	4	4	4	4	4	4	4	4	4	4	4	4	4	4	4	4	4	5	4	5	5	5
291	195秒	微信	N/A	39.144.219.94(重庆-重庆)	1	22	0	0	6	6	5	7	6	6	6	6	6	4	4	4	4	5	4	5	5	2	4	4	2	2	4	4	4	5	5	5	5	5	5	5	5	5	4	4	4
292	337秒	微信	N/A	39.144.106.112(上海-上海)	1	23	1	1	6	7	6	6	6	6	6	6	6	5	5	5	3	5	5	5	5	3	4	4	2	1	2	4	4	4	5	5	5	3	3	4	4	4	3	3	4
294	163秒	微信	N/A	113.204.149.7(重庆-重庆)	1	20	1	1	6	7	6	6	6	6	6	6	6	4	4	4	4	4	4	4	4	4	4	4	2	2	4	4	4	4	4	4	4	4	4	4	4	4	4	4	4
295	141秒	微信	N/A	39.144.225.24(北京-北京)	1	21	1	1	7	7	7	7	7	7	7	7	7	5	5	5	5	5	5	5	5	5	5	5	1	5	5	5	5	5	5	5	5	5	5	5	5	5	5	5	5
296	84秒	微信	N/A	223.160.192.231(重庆-重庆)	1	22	1	1	6	6	3	6	5	5	6	6	6	4	4	4	4	4	4	4	4	4	4	4	4	4	4	4	4	4	4	4	4	4	4	4	4	4	4	4	4
297	80秒	微信	N/A	223.160.195.162(重庆-重庆)	1	22	0	0	6	5	7	7	4	4	4	4	4	3	3	3	3	3	3	3	3	3	3	3	3	4	4	4	4	3	4	3	3	3	3	3	3	3	4	4	5
298	194秒	微信	N/A	223.160.172.71(陕西-西安)	1	21	1	1	5	2	6	5	6	6	6	6	6	4	4	4	4	4	4	4	4	4	4	4	2	2	3	4	4	4	4	4	4	4	4	5	4	4	4	4	4
299	78秒	微信	N/A	39.144.219.56(重庆-重庆)	1	22	1	1	6	6	6	6	6	6	6	6	6	4	4	4	4	4	4	4	4	2	4	4	2	4	4	4	4	4	4	4	4	4	4	4	4	4	4	5	4
300	233秒	微信	N/A	106.80.224.174(重庆-重庆)	1	21	1	0	6	7	6	7	7	6	7	6	7	5	5	5	4	5	5	5	5	4	5	5	4	4	4	5	5	5	5	5	5	5	5	5	5	5	5	5	5
301	143秒	微信	N/A	171.218.162.254(四川-成都)	1	21	0	1	6	7	6	7	6	6	7	7	7	5	4	4	4	4	4	4	4	4	5	4	4	4	4	5	4	5	5	5	5	5	5	5	4	4	5	5	5
302	72秒	微信	N/A	223.160.129.237(北京-北京)	1	22	1	0	5	6	3	7	5	5	4	5	5	5	5	5	5	5	5	5	4	4	4	4	3	4	4	5	4	5	5	5	5	5	5	5	5	4	5	5	5
303	95秒	微信	N/A	223.104.40.203(北京-北京)	1	22	1	1	7	7	7	7	7	7	7	7	7	5	5	5	5	5	5	5	5	5	5	5	4	1	5	5	5	5	5	5	5	5	5	5	5	5	5	5	5
304	86秒	微信	N/A	223.104.43.51(北京-北京)	1	22	0	0	4	4	4	4	4	4	4	4	4	3	3	3	3	3	3	3	3	3	3	3	3	3	3	3	3	3	3	3	3	3	3	3	3	3	3	3	3
305	72秒	微信	N/A	36.112.181.165(北京-北京)	1	22	1	0	7	7	7	7	7	7	7	7	7	5	5	5	5	5	5	5	5	5	5	5	5	5	5	5	5	5	5	5	5	5	5	5	5	5	5	5	5
306	137秒	微信	N/A	36.112.189.66(北京-北京)	1	22	0	0	5	6	5	4	5	5	5	5	5	5	5	5	5	5	5	4	5	5	5	5	5	5	5	5	5	5	5	5	5	5	5	5	5	5	5	5	5
307	139秒	微信	N/A	123.139.61.183(陕西-西安)	1	22	1	1	6	7	6	6	6	4	6	6	5	5	4	3	3	5	4	5	4	3	4	3	2	4	4	4	4	4	4	4	4	4	4	4	4	3	3	3	5
308	130秒	微信	N/A	124.64.23.199(北京-北京)	1	22	0	1	1	1	7	7	7	7	7	7	7	1	5	5	5	1	5	5	5	5	5	1	5	5	5	5	5	5	5	5	5	5	5	5	5	5	5	5	5
309	105秒	微信	N/A	124.127.72.15(北京-北京)	1	23	0	1	5	5	5	4	4	4	4	4	4	3	3	4	4	4	4	4	4	4	4	4	4	3	3	3	4	4	4	4	4	4	4	4	4	4	4	4	4
310	218秒	微信	N/A	223.104.204.172(陕西-西安)	1	21	1	1	7	7	5	7	7	4	7	7	7	5	5	5	1	5	5	5	5	1	4	4	1	1	4	5	4	4	5	5	5	1	4	5	4	4	4	4	4
311	145秒	微信	N/A	124.127.4.10(北京-北京)	1	21	1	0	6	6	6	6	6	6	6	6	6	4	4	4	4	4	4	4	4	3	4	4	2	2	4	4	4	4	4	4	4	4	4	4	4	4	4	4	4
312	81秒	微信	N/A	113.201.75.39(陕西-渭南)	1	20	0	0	5	6	2	6	6	6	6	6	6	4	4	4	4	4	4	4	4	4	4	4	4	4	4	4	4	4	4	4	4	4	4	4	4	4	4	4	4
313	103秒	微信	N/A	36.112.191.16(北京-北京)	1	22	1	0	2	3	2	7	2	2	6	6	6	5	5	5	5	5	5	5	5	2	5	5	2	2	5	5	2	2	2	2	2	2	2	2	2	2	2	2	2
314	78秒	微信	N/A	123.138.70.111(陕西-西安)	1	21	0	0	4	4	4	4	4	4	4	4	4	3	3	3	3	3	3	3	3	3	3	3	3	3	3	3	3	3	3	3	3	3	3	3	3	3	3	3	3
315	180秒	微信	N/A	221.216.117.22(北京-北京)	1	22	1	1	7	7	7	7	7	4	7	7	6	4	5	4	4	5	5	4	5	4	4	4	2	2	4	5	4	5	4	4	5	3	4	4	5	3	4	4	4
316	61秒	微信	N/A	223.104.40.195(北京-北京)	1	22	0	0	3	3	3	2	2	2	2	4	4	3	2	2	3	2	4	2	3	5	2	3	3	3	3	4	4	4	3	2	4	3	2	4	4	3	4	4	2
317	379秒	微信	N/A	123.139.61.183(陕西-西安)	1	21	1	1	7	6	7	5	7	7	5	6	5	4	4	2	2	4	4	4	4	2	4	4	1	4	2	4	2	5	5	5	5	2	5	5	5	4	5	2	5
318	108秒	微信	N/A	1.202.120.140(北京-北京)	1	21	0	0	6	6	7	7	7	7	6	7	7	5	5	5	5	5	5	5	5	5	5	5	5	2	4	4	4	4	4	4	4	4	4	4	4	4	4	4	4
319	98秒	微信	N/A	220.196.194.128(上海-上海)	1	22	0	0	7	7	7	7	7	7	7	7	7	5	5	5	5	5	5	5	5	5	5	5	5	5	5	5	5	5	5	5	5	5	5	5	5	5	5	5	5
320	146秒	微信	N/A	223.160.172.172(陕西-西安)	1	22	1	1	4	7	3	6	2	3	7	7	7	5	5	5	5	5	5	5	5	4	5	5	2	2	5	5	5	5	5	5	5	4	5	5	4	4	4	4	5
321	556秒	微信	N/A	106.83.132.106(重庆-重庆)	0	22	1	1	7	6	6	6	6	6	6	6	6	4	5	4	4	5	5	5	5	4	4	4	2	3	4	5	5	4	4	4	4	3	4	5	4	4	5	4	4
322	103秒	微信	N/A	223.104.40.125(北京-北京)	1	22	0	0	4	7	1	7	4	4	7	7	7	4	4	4	4	5	5	5	5	5	2	5	2	2	5	5	5	5	5	5	5	5	5	5	5	5	5	5	5
323	101秒	微信	N/A	39.144.43.1(上海-上海)	1	21	1	0	7	7	7	7	7	7	7	7	7	5	5	5	5	5	5	5	5	5	5	5	1	1	1	5	5	5	5	5	5	5	5	5	5	5	5	5	5
324	191秒	微信	N/A	124.127.21.142(北京-北京)	1	22	0	0	7	4	7	5	5	5	6	6	3	4	4	3	4	5	3	3	5	5	4	5	4	4	4	4	5	2	2	4	4	4	4	4	4	4	4	4	3
325	148秒	微信	N/A	113.204.149.6(重庆-重庆)	0	21	1	0	2	6	2	2	2	6	6	5	6	5	4	4	3	4	4	4	5	5	5	4	4	4	4	4	4	4	4	4	4	4	4	4	4	4	4	4	4
326	255秒	微信	N/A	114.254.3.200(北京-北京)	1	22	0	0	7	6	7	7	7	7	7	7	7	5	5	4	4	5	5	5	5	4	5	5	5	2	4	5	5	5	5	5	5	5	5	5	5	5	5	5	5
327	92秒	微信	N/A	106.80.10.118(重庆-重庆)	0	21	1	0	6	7	6	6	6	6	6	6	6	4	4	4	4	4	4	4	4	2	4	4	2	2	4	4	4	4	4	5	5	4	4	4	4	4	4	4	4
328	157秒	微信	N/A	39.144.225.14(北京-北京)	0	21	1	1	5	5	3	4	2	3	4	5	4	4	3	3	2	4	4	4	4	3	4	3	3	4	4	4	4	4	4	4	4	4	4	4	4	4	4	4	4
329	162秒	微信	N/A	112.96.63.132(广东-广州)	1	22	0	0	6	6	7	7	7	7	6	6	6	4	5	4	4	5	4	4	4	4	5	5	1	2	5	5	5	4	4	5	5	4	4	4	5	4	4	5	4
330	230秒	微信	N/A	106.88.250.172(重庆-重庆)	0	21	0	1	6	3	6	5	6	5	5	6	3	4	4	4	4	5	4	4	4	4	5	4	4	4	4	4	4	4	4	4	4	2	4	4	4	4	4	4	4
331	198秒	微信	N/A	39.144.219.75(重庆-重庆)	0	21	0	0	7	6	6	7	7	6	5	6	5	5	4	3	4	4	4	4	5	5	5	5	4	4	3	4	5	4	4	4	5	5	5	4	4	4	4	5	4
332	136秒	微信	N/A	39.144.218.75(重庆-重庆)	0	22	1	0	5	5	5	5	7	7	5	6	5	4	4	3	3	3	4	4	4	4	4	2	3	4	4	4	4	4	4	4	4	3	4	3	4	4	4	4	4
333	205秒	微信	N/A	106.88.107.254(重庆-重庆)	0	22	1	0	6	6	4	6	4	3	6	6	6	4	4	4	3	4	4	4	4	3	4	4	3	2	4	4	4	4	4	4	4	4	4	4	4	4	4	4	4
334	287秒	微信	N/A	123.147.249.90(重庆-重庆)	1	22	1	0	2	6	6	5	6	5	6	6	6	4	4	2	3	4	3	4	4	4	4	4	2	4	4	4	4	4	4	4	4	4	4	4	4	4	4	4	4
335	293秒	微信	N/A	223.104.42.52(北京-北京)	1	21	0	0	5	5	7	6	6	6	7	6	5	4	4	4	3	4	4	4	4	3	4	4	2	2	4	4	4	4	4	4	4	3	4	5	5	4	4	4	4
336	668秒	微信	N/A	106.88.80.80(重庆-重庆)	0	21	1	1	6	3	6	4	6	5	3	4	4	5	4	3	3	4	4	4	4	4	3	4	3	4	4	4	4	3	4	4	3	4	4	4	5	4	4	5	5
337	160秒	微信	N/A	123.138.183.20(陕西-西安)	1	23	0	0	1	7	7	7	7	7	7	7	7	5	5	5	5	5	5	5	5	5	5	5	2	2	4	5	5	5	5	5	5	5	5	5	5	4	5	5	5
338	161秒	微信	N/A	39.144.225.117(北京-北京)	0	23	0	0	4	6	5	4	5	4	5	4	4	5	4	4	3	5	5	5	5	3	5	4	2	3	3	4	4	4	4	4	5	3	5	5	3	4	4	4	3
339	233秒	微信	N/A	106.83.52.13(重庆-重庆)	0	22	0	0	6	7	7	7	7	6	7	7	7	5	5	5	5	5	5	5	5	4	3	4	1	1	3	5	5	4	4	4	4	3	4	4	4	3	4	4	4
340	74秒	微信	N/A	36.40.169.38(陕西-延安)	1	23	1	0	7	7	7	7	7	7	7	7	7	5	5	5	5	5	5	5	5	5	5	5	3	5	5	5	5	5	5	5	5	5	5	5	5	5	5	5	5
341	200秒	微信	N/A	39.144.219.171(重庆-重庆)	1	21	1	0	6	6	6	6	6	6	6	6	6	4	4	4	3	4	4	4	4	3	4	4	3	3	4	4	4	4	4	4	4	4	4	4	4	4	4	4	4
342	84秒	微信	N/A	106.80.166.186(重庆-重庆)	0	22	1	0	6	4	4	4	4	4	4	4	4	3	3	3	3	3	3	3	3	3	3	3	3	3	4	4	4	3	4	4	4	4	4	4	4	3	4	4	4
343	621秒	微信	N/A	219.142.237.87(北京-北京)	1	21	0	1	7	7	6	7	7	6	7	7	6	5	4	5	2	5	5	5	5	2	4	4	2	4	4	5	4	4	5	4	5	4	5	5	4	4	4	4	5
344	149秒	微信	N/A	223.160.183.138(新疆-乌鲁木齐)	1	22	1	1	7	7	7	7	7	7	7	7	7	5	5	5	5	5	5	5	5	5	5	5	4	1	5	5	5	5	5	5	5	5	5	5	5	5	5	5	5
345	144秒	微信	N/A	223.104.202.103(陕西-咸阳)	1	21	1	0	6	7	7	7	7	7	7	7	5	5	5	4	4	5	4	4	5	4	5	4	4	5	4	5	5	5	5	5	5	5	5	5	4	5	5	5	5
346	183秒	微信	N/A	110.155.204.99(新疆-哈密)	1	22	0	0	6	4	6	4	6	6	5	5	5	5	4	4	3	5	4	4	5	4	4	3	2	4	3	4	4	4	5	4	4	4	4	4	4	3	4	5	4
347	1971秒	微信	N/A	223.104.40.83(北京-北京)	1	21	1	0	7	6	4	7	7	4	7	7	7	5	5	5	5	5	5	5	5	5	5	3	3	2	2	4	3	5	5	5	5	5	5	5	5	5	5	5	5
348	242秒	微信	N/A	39.144.225.140(北京-北京)	1	21	1	0	7	7	7	7	7	7	7	7	7	5	5	5	5	5	5	5	5	5	5	5	5	5	5	5	5	5	5	5	5	5	5	5	5	5	5	5	5
349	138秒	微信	N/A	123.147.244.15(重庆-重庆)	1	21	1	1	6	2	6	3	6	5	3	4	4	4	4	4	4	5	4	4	4	2	3	2	2	3	2	4	4	4	4	4	5	2	4	5	5	4	4	4	4
350	157秒	微信	N/A	123.147.247.145(重庆-重庆)	0	22	1	0	2	6	5	5	5	2	5	2	6	4	4	3	4	4	3	4	4	4	4	4	2	4	5	5	4	4	4	4	4	4	4	4	4	4	4	4	4
351	110秒	微信	N/A	106.88.214.241(重庆-重庆)	0	22	0	0	7	1	7	7	7	7	7	7	6	5	5	5	5	5	5	5	5	5	5	5	5	5	5	5	5	5	5	5	5	5	5	5	5	5	5	5	5
